# Supplementary material for: Oil-Water Biphasic Metal-Organic Supramolecular Gel for Lost Circulation Control: Formulation Optimization, Gelation Mechanism, and Plugging Performance
Source: Gels. 2026 Jan 15;12(1):74. doi: 10.3390/gels12010074 (PMC12840760; doi:10.3390/gels12010074)
Supplement: Supplementary file 1 [file gels-12-00074-s001.zip]

Archive with 1 entries (1 files):
- gels-4055186-supplementary.pdf
